# Supplementary material for: Usability and acceptability of a two-way texting intervention for post-operative follow-up for voluntary medical male circumcision in Zimbabwe
Source: PLoS One. 2020 Jun 16;15(6):e0233234. doi: 10.1371/journal.pone.0233234 (PMC7297350; doi:10.1371/journal.pone.0233234)
Supplement: S2 Data — (XLSX) [file pone.0233234.s002.xlsx]

## Sheet: Sheet1
Client_number	Language	Q1. I understood the SMS process well	Q2. I was clear on when to SMS, call, or return for care	Q3. I was comfortable with this approach to MC follow-up care	Q4. I felt prepared to remove my bandages on Day 2	Q5. I wanted help to remove my bandages on Day 2	Q6. I understood the signs of poor healing	Q7. I felt safe with the daily SMS	Q8. I had challenges sending SMS	Q9. I had challenges receiving SMS	Q10. I want fewer SMS	Q11. I wanted more SMS on signs of adverse events	Q12. I felt that I could come to the clinic when I wanted	Q13. I felt confident that I would get the care I needed at the clinic	Q14. I was worried about my wound healing	Q15. I wanted more in-person follow-up	Q16. I am worried about my privacy receiving these messages	Q17. No mandatory follow-up visits saved me money	Q18. No mandatory follow-up visits saved me time	Q19. I feel satisfied with the SMS follow-up	Q20. I would recommend SMS follow-up to my friends	Q21. What time of day should SMS arrive?	Q22. How often would you like to receive these SMS?	Q23. How could we improve the formatting of the SMS?	Q24. How could we improve the content of the SMS?	Q25. How could the SMS follow-up be improved?	Q26. Any other comments for the study team?	Comments from study staff
1	SHO	5	5	5	5	1	4	4	2	1	2	2	4	4	2	2	1	5	5	5	5	1	3	They are ok as they are	It is ok as it is	Give message airtime on the first day if possible.	They are very good.
2	SHO	5	5	5	5	2	4	5	1	1	4	1	5	4	4	2	2	4	5	5	5	1	3	9	9	9	9
3	SHO	5	5	5	5	1	5	5	5	1	1	3	5	5	4	5	5	5	5	5	5	1	3	9	9	9	9
4	SHO	4	4	4	4	9	2	4	2	2	4	2	4	4	4	2	2	4	4	4	4	9	9	9	9	9	9
5	SHO	5	5	5	5	1	5	5	1	1	2	1	4	4	1	1	1	3	4	5	5	1	1	They are ok as they are	It is ok as it is	It is good as it is	None, they are people who understand their work
6	SHO	5	5	5	5	2	5	5	2	1	4	4	5	4	2	2	2	4	5	5	4	1	1	They are good	They are good	It is good as it is	They need to help us so that the wound heals
7	SHO	5	5	4	4	2	2	5	4	2	2	3	4	5	3	2	3	4	4	4	4	9	1	They are ok as they are	It is ok as it is	9	9
8	SHO	5	5	5	5	2	1	5	2	2	2	2	5	5	2	2	2	5	9	5	5	1	1	They are ok as they are	It is ok as it is	It is good as it is	They need to be thanked, they can look after their clients well
9	SHO	3	4	4	4	2	3	2	3	2	3	4	3	2	4	4	4	4	4	2	3	1	1	I don't know	I don't know	I don't know	They work well
10	SHO	5	5	5	5	2	2	5	2	2	2	2	5	5	2	2	2	5	5	5	5	1	1	9	9	9	9
11	SHO	5	5	5	9	4	5	9	2	5	5	5	3	4	2	2	2	5	5	5	5	1	9	9	9	9	9
12	SHO	5	5	5	5	2	4	5	4	2	2	5	5	5	4	9	4	5	5	5	5	1	1	To put a section where one can really explain how they are feeling	9	To add a section where one can explain how they feel	They help us a lot
13	SHO	5	5	5	5	2	4	5	3	1	9	1	5	5	1	1	9	5	5	5	5	1	1	9	9	9	9
14	SHO	5	5	5	5	2	4	4	2	2	4	2	4	4	2	2	2	5	5	5	5	1	1	9	9	9	9
15	SHO	4	4	5	4	2	4	4	1	2	2	2	4	4	2	2	2	5	5	5	5	1	1	9	9	9	9
16	SHO	5	5	5	5	1	4	4	2	2	2	2	5	5	1	1	1	4	4	4	4	1	1	9	9	9	9
17	SHO	5	5	5	4	2	4	4	2	2	2	4	4	5	2	2	3	5	5	5	5	1	1	They are ok as they are	Good as they are	9	9
18	SHO	5	5	5	5	3	4	4	2	2	4	2	4	4	2	2	2	4	4	4	4	1	1	9	9	9	9
19	SHO	4	4	4	4	9	2	4	2	2	4	2	4	4	2	2	2	4	5	5	5	1	1	9	9	9	9
20	SHO	5	5	5	5	1	4	5	1	1	4	2	4	4	2	2	2	5	5	5	5	2	1	9	9	9	9
21	SHO	5	5	5	5	5	5	5	2	5	3	3	3	5	1	1	3	3	5	5	5	1	3	They are ok as they are	It is ok as it is	I used to send a call back if I had an issue and they would call back	to me 100%
22	SHO	5	4	4	4	2	5	5	9	2	2	4	4	9	4	2	9	5	5	5	5	1	1	They are ok as they are	It is ok as it is	9	9
23	SHO	4	5	5	5	4	5	5	1	1	2	5	5	5	5	5	1	5	5	5	5	9	9	9	9	9	9
24	SHO	5	9	5	5	2	2	9	2	2	5	2	5	5	2	2	2	5	5	5	5	1	1	9	They are in order	It saves money	They are helping me in a good way
25	SHO	5	5	5	5	2	4	5	1	1	1	4	4	4	2	2	2	4	4	5	4	1	1	9	9	They should call client if they don't get a response for at least one day from him	They are helping with a good heart
26	SHO	5	4	5	5	2	2	4	2	2	3	3	4	4	1	1	3	5	4	5	4	1	1	They are ok as they are	I think they are good	It is good as it is	Nothing bad, everything is good
27	SHO	5	5	4	4	1	4	2	4	4	2	2	4	4	1	1	2	9	1	5	5	1	1	They are ok as they are	It is ok as it is	9	9
28	SHO	5	5	4	4	1	4	5	1	1	2	2	4	4	1	1	2	5	5	5	5	1	1	They are ok as they are	It is ok as it is	To write understandable shona	They are very patient
29	SHO	5	5	5	5	2	5	5	4	1	4	1	5	5	1	1	1	5	5	5	5	1	4	The messages were already clear	The messages were already clear	The messages were already clear	The messages were already clear
30	SHO	5	5	5	4	2	5	5	2	2	4	3	5	5	2	1	2	4	4	5	5	1	1	9	9	9	9
31	SHO	5	5	5	5	1	5	5	1	1	5	1	5	5	1	1	5	5	1	5	5	1	1	The codes 1 and 0 are a secret meaning	They are just fine since 0 and 1 can tell the condition/situation a patient is facing	No need, messages reduce time and if there is a problem you are given time to communicate. It's just an efficient way of communicating	They are good at their job and their PR is good. But more importantly they don't hurt you when circumcising. If they were complications it would mean they are not performing well. As for my operation it was done perfectly and I shall encourage my colleagues to undergo the same.
32	SHO	4	4	4	4	9	2	4	2	2	4	2	1	4	2	2	2	4	4	4	4	1	1	They are ok as they are	It is ok as it is	The evening of the circumcision day	Nothing
33	SHO	5	5	5	5	1	5	5	5	1	2	5	5	5	1	1	1	1	5	5	1	1	1	9	9	9	9
34	SHO	4	4	4	4	4	4	4	4	4	4	4	4	4	4	4	4	4	4	4	4	9	9	9	9	9	9
35	SHO	5	5	5	5	4	5	5	5	5	9	5	5	5	5	5	5	5	5	5	5	1	3	9	9	9	9
36	SHO	5	5	4	4	4	3	5	1	1	1	1	5	5	1	1	1	5	5	5	5	2	2	9	9	9	9
37	SHO	4	3	4	2	4	4	4	2	2	2	4	4	4	2	2	4	4	4	4	4	1	1	They are ok as they are	It is ok as it is	It is good as it is	Nothing
38	SHO	5	5	5	5	3	5	5	3	3	3	3	5	5	3	5	3	5	3	5	5	1	1	9	9	9	9
39	ENG	4	4	4	4	2	4	4	2	2	4	2	3	4	2	2	2	4	4	4	4	1	1	This format is ok	Content of the SMS is ok	Existing follow-up is ok	No other comments
40	SHO	5	5	5	4	1	4	4	2	1	4	2	5	5	2	1	3	5	4	5	5	1	1	9	9	9	9
41	SHO	5	4	4	4	4	5	5	2	2	2	3	4	5	3	2	3	5	5	5	5	1	1	9	9	9	9
42	SHO	4	5	4	5	4	5	4	5	4	5	4	5	4	5	4	5	4	5	4	5	1	1	9	9	9	9
43	SHO	5	5	5	5	5	4	5	2	2	4	5	5	5	4	4	3	5	5	5	4	1	1	9	9	9	9
44	SHO	5	5	5	5	3	5	5	1	2	5	3	5	5	2	2	2	5	5	5	5	2	1	9	9	9	9
45	ENG	5	4	5	4	1	4	4	1	1	4	3	2	5	4	2	2	3	3	4	4	1	1	The format is already good	Maybe to have MMS	Receiving early response from patients	Keep up the good work. Wonerful job you are doing
46	SHO	4	5	5	5	4	1	5	1	1	1	1	5	5	1	1	1	5	5	5	5	1	1	They are ok as they are	It is ok as it is	It is good as it is	Nothing
47	ENG	4	4	5	4	2	3	4	1	1	3	4	4	4	2	2	2	3	4	4	4	1	1	9	9	9	9
48	SHO	5	5	5	5	1	5	5	1	1	1	1	5	5	1	1	1	5	5	5	5	1	1	9	9	9	9
49	ENG	4	4	4	4	2	2	4	2	2	2	2	4	4	4	2	2	2	2	4	2	1	1	9	9	9	I think they are people with good care
50	ENG	5	5	5	5	9	2	5	1	1	2	2	4	5	2	2	1	4	4	5	5	1	1	9	9	9	9
51	SHO	5	5	5	4	2	4	5	2	2	2	2	4	4	2	2	4	4	4	4	4	1	1	9	9	9	9
52	ENG	5	5	5	5	2	5	5	1	1	9	2	2	2	2	1	1	5	5	5	5	1	1	9	9	9	Well organised
53	SHO	5	5	5	5	1	5	5	2	1	4	1	5	5	1	1	1	5	5	5	5	1	4	9	9	9	9
54	SHO	5	5	5	5	2	2	5	2	2	2	2	2	2	2	2	2	5	4	4	5	1	1	What you send is enough	9	9	9
55	ENG	4	4	5	4	1	4	4	2	2	2	4	4	4	2	2	2	4	4	4	5	1	2	9	9	9	9
56	ENG	4	4	4	4	9	9	4	3	2	3	2	4	4	2	3	2	3	3	4	3	1	1	9	9	9	9
57	ENG	4	5	5	4	2	4	5	4	2	2	5	4	5	4	4	2	5	5	4	4	1	1	So far so good	First SMS messages should include e.g. Day 1 or Day 2 to aoind confusion of day counting	So far so gooed except inclusio of 24 comments	The meaning of red colour was so clear to understand the meaning and implications to the healing process.
58	ENG	4	4	4	4	2	9	4	2	2	2	2	4	4	4	2	4	4	4	4	4	1	1	To reply as fast	So far so good	Still so good	NA
59	ENG	5	5	5	5	9	9	5	9	3	9	9	9	5	4	9	3	4	5	5	5	1	1	By sending three times a day	9	9	9
60	SHO	4	4	5	5	2	3	4	4	1	3	3	2	4	3	4	1	5	5	4	5	1	1	The message are good. It's a followup on our healing process	The messages are good because they want to know more about our healing process and also to strengthen us	The follow-up process is good because you can do what you want and also can make a monetary saving by not visiting the clinic	They should continue with their hard work of teaching us prevention methods
61	ENG	4	4	4	4	2	2	4	2	1	2	4	4	4	4	2	2	4	4	4	4	1	1	9	9	9	9
62	SHO	5	4	4	4	2	2	4	2	2	4	2	2	2	2	2	2	4	4	4	4	1	9	9	9	9	9
63	ENG	5	5	5	5	2	5	5	4	2	2	5	9	5	4	2	1	5	5	5	5	1	1	It is ok as it is	By further explaining some steps of the treatment process	By calling if the patients don't text back	They are the best
64	SHO	5	5	5	5	1	4	5	1	1	1	1	5	5	1	1	1	5	5	5	5	1	1	9	9	9	9
65	ENG	4	5	4	4	2	4	5	4	2	2	5	4	4	2	3	2	3	3	4	2	1	1	9	9	9	9
66	SHO	4	4	4	4	2	2	4	2	2	4	2	4	4	2	2	4	4	4	4	4	9	3	9	9	9	9
67	ENG	5	5	5	5	4	3	5	1	1	3	1	5	5	1	2	1	5	5	5	5	2	1	Ok as it is	It is ok as it is	Receiving SMS maybe twice a day	It was good and the SMS always came in time
68	ENG	5	5	5	5	1	4	4	1	1	2	2	4	2	2	2	2	5	5	4	5	1	3	It is ok as it is	It is ok as it is	9	9
69	ENG	5	5	5	5	2	2	4	1	1	2	2	5	5	2	2	2	2	2	4	2	1	1	The formatting of the SMS is okay	The content is also okay	The current system is okay	The study team is competent
70	SHO	1	5	5	5	1	5	5	1	2	5	2	5	5	2	2	2	5	5	5	5	1	1	It is ok as it is	It is ok as it is	It is good as it is	Nothing
71	SHO	5	5	5	5	1	5	5	1	1	1	1	5	5	1	1	1	5	5	5	5	1	1	It is ok as it is	It is ok as it is	9	9
72	ENG	4	9	4	9	1	1	5	2	2	2	1	2	5	1	2	1	2	2	5	1	1	1	9	9	9	Keep it up
73	ENG	5	5	9	2	2	4	5	2	2	2	2	4	2	2	2	2	4	4	4	4	1	3	9	9	9	9
74	SHO	4	5	5	4	4	4	5	2	2	2	4	4	4	5	2	4	4	4	4	4	1	1	It is ok as it is	9	It is good as it is	I don't have anything, they know better
75	ENG	4	4	4	4	2	4	4	2	2	9	2	4	4	2	2	2	2	2	4	4	1	1	As I saw it. It was perfect for me	Its up to standard I did not see anything that needs improvement.	As I saw it, the sms follow up is well organised already	It's good to show other people about this sms follow up - it's good
76	ENG	4	4	4	4	2	4	4	2	2	2	2	4	4	2	2	2	4	4	4	4	1	1	They are ok as they are	It is ok as it is	Phone call sometimes	Just keep up the good work
77	SHO	5	5	5	5	4	5	4	2	2	4	5	5	4	2	2	9	4	4	5	5	1	1	9	9	9	9
78	SHO	4	5	4	4	4	2	4	4	2	2	2	4	4	2	3	3	4	9	4	4	1	1	It is ok as it is	Nothing	Nothing	Nothing
79	ENG	5	5	4	4	2	4	5	1	1	1	1	4	4	4	2	1	5	5	5	4	1	1	N/A	N/A	N/A	N/A
80	ENG	4	4	4	3	2	3	4	2	2	2	3	2	1	2	2	2	3	4	4	4	1	1	Satisfied with the current format	Adding a bit of explanation on terms such as puss	9	Keep up the good work guys
81	ENG	1	1	1	1	2	1	1	2	2	2	2	1	1	2	2	2	1	1	1	1	1	1	It is ok as it is	It is ok as it is	It is good as it is	It is perfect. It saved me time and money
82	ENG	4	4	2	2	2	2	4	4	4	2	2	4	2	3	3	3	4	3	3	3	9	3	9	9	9	Is good
83	ENG	5	5	5	5	2	5	5	4	2	4	2	5	5	2	2	2	5	5	5	5	1	3	9	9	I personally had problems buying SMS bundles because I don't usually use them. I therefore advise instead of giving $5 airtime on day 14 like a reward, you could send the patient whereby bundles on initial day and day 7 then only $3 airtime on day 14. That way the airtime serves the purpose well.	9
84	ENG	4	4	4	4	2	9	4	2	2	4	9	4	4	2	4	2	4	4	4	4	1	1	9	9	9	9
85	ENG	5	5	5	5	1	5	5	1	1	2	4	5	3	1	2	2	5	5	5	5	1	1	If there is something wrong, a person can send 0 followed by the problem e.g. 0-bleeding	In my opinion it was enough	It was ok that way	Helpful, caring, understanding
86	ENG	4	4	4	4	9	9	4	2	2	2	9	9	4	2	2	9	9	9	5	4	1	1	9	9	9	Very much caring
87	ENG	4	4	5	5	2	4	4	2	2	3	3	4	4	2	2	2	4	4	4	5	1	2	Not repeating the same questions daily	The content was okay	Not sending SMS daily. Every other day is okay	No comment
88	SHO	4	4	4	4	2	4	4	5	5	5	4	2	2	2	2	4	5	5	5	5	1	1	To ask the person how he is feeling	To sk how is the wound and he responses with either a 1 or 0	To ask how are you and he responds nicely	They are doing well but they need to be fast if they are slow it becomes painful.
89	ENG	5	5	4	5	1	4	5	2	1	3	3	4	5	1	1	1	4	4	5	4	9	9	9	9	9	9
90	SHO	4	4	2	4	2	4	4	2	2	2	2	4	2	2	2	2	2	2	4	4	1	3	9	9	9	9
91	ENG	4	4	4	4	4	4	4	4	4	4	4	4	4	4	4	4	4	4	4	4	3	1	It is ok as it is	It is ok as it is	It was ok that way	9
92	SHO	4	4	4	4	4	4	4	1	1	4	1	1	4	4	1	1	5	1	5	5	1	4	9	9	9	9
93	SHO	4	4	4	4	4	5	4	4	3	1	4	1	4	1	1	1	5	5	5	5	1	1	9	9	9	9
94	SHO	5	5	5	4	4	5	5	4	3	3	3	5	5	2	3	3	5	3	4	5	9	9	9	9	9	9
95	ENG	5	5	5	5	2	5	5	2	2	2	2	5	5	2	2	2	5	5	5	5	1	1	So far it's good as is	Keep it as is	So far so good	It is a worthy programme
96	ENG	5	4	5	4	4	2	4	2	2	2	4	9	4	4	4	4	4	4	4	4	2	1	Send them twice a day	Be complient t your clients	Send them twice a day	You are very helpful
97	ENG	5	5	5	5	3	3	9	2	2	2	2	4	4	4	2	2	2	2	4	4	1	1	9	9	By sending 3 or 4 SMS per day	9
98	ENG	5	5	5	5	2	1	5	2	1	2	2	4	4	2	1	2	4	4	5	5	1	1	9	9	9	The study was ok, I had no problem
99	ENG	5	4	5	4	1	5	4	2	2	2	3	2	1	2	2	2	4	4	4	4	1	1	No comments. Was not finding any difficulties	The content seemed well crafted and to the point have not noted any need for improvement	Probably if there is need to clarify then the response options should not be limited to yes=1 or no=0. maybe other options could be added.	They were professional and their messaging instructions were clear to understand
100	ENG	5	4	4	4	2	4	5	2	2	2	4	4	4	4	2	2	2	2	4	4	1	1	9	9	9	9
		4.55	4.67	4.59	4.49	2.73	3.98	4.59	2.38	1.92	3.04	2.87	4.2	4.17	2.38	2.26	2.52	4.29	4.28	4.51	4.37
Codes for Q1-Q20
9 - Missing
5 - Strongly agree
4 - Agree
3 - No opinion
2 - Disagree
1 - Strongly disagree
Codes for Q21
9 - Missing
3 - Evening
2 - Afternoon
1 - Morning
Codes for Q22
9 - Missing
4 - Other
3 - Only days 2, 7 and 14
2 - Every other day
1 - Daily
